# Supplementary material for: The fecal microbiome and metabolome differs between dogs fed Bones and Raw Food (BARF) diets and dogs fed commercial diets
Source: PLoS One. 2018 Aug 15;13(8):e0201279. doi: 10.1371/journal.pone.0201279 (PMC6093636; doi:10.1371/journal.pone.0201279)
Supplement: S1 Table — (XLSX) [file pone.0201279.s001.xlsx]

## Sheet: breeds
S1 Table. Breeds and BCS of the dogs
Breed	BARF	commercial
Australian Shepherd	1	2
Basset Fauve de Bretagne	1	0
Beagle	1	1
Bear dog	1	0
Border Collie	1	0
Boxer dog	1	0
Chihuahua	3	0
Dachshund	3	0
Doberman	3	0
French Bulldog	0	1
Jack Russell Terrier	1	0
Labradoodle	0	1
Labrador	2	0
Malinois	0	1
Mixed breed	2	10
Mudi	0	1
Papillon	1	0
Podenco	1	1
Poodle	1	0
Rhodesian ridgeback	3	0
Shiba Inu	0	1
Vizsla	1	0
BCS (1 - 9)	BARF	commercial
1	0	0
2	0	0
3	1	0
4	1	1
5	12	15
6	7	2
7	4	1
8	0	0
9	0	0
Two puppies in the BARF group were excluded.
