# Supplementary material for: The fecal microbiome and metabolome differs between dogs fed Bones and Raw Food (BARF) diets and dogs fed commercial diets
Source: PLoS One. 2018 Aug 15;13(8):e0201279. doi: 10.1371/journal.pone.0201279 (PMC6093636; doi:10.1371/journal.pone.0201279)
Supplement: S2 Table — (XLSX) [file pone.0201279.s002.xlsx]

## Sheet: taxa
S2 Table. Relative abundance of bacterial groups on different phylogenetic levels
	BARF		Commercial
Taxa	mean	standard deviation	mean	standard deviation	p-value	q-value
Phylum
Euryarchaeota	0.0735942	0.248856	0.000911833	0.00171948	0.0039	0.0104
Acidobacteria	0.00431315	0.00429466	0.00403838	0.00586549	0.4959	0.4959
Actinobacteria	5.95317	3.20126	5.67061	4.22113	0.4111	0.469829
Bacteroidetes	6.97563	9.48328	2.92811	3.92766	0.1861	0.29776
Firmicutes	69.6072	17.1135	84.4924	7.9581	0.0011	0.0044
Fusobacteria	12.4729	11.8569	5.67498	7.51207	0.013	0.026
Proteobacteria	4.89827	8.39799	1.21732	1.88951	0.0002	0.0016
Verrucomicrobia	0.00690232	0.00544403	0.00859824	0.00555159	0.2634	0.3512
Class
Methanobacteria	0.0735942	0.248856	0.000911833	0.00171948	0.00385698	0.0257132
Acidobacteria-6	0.00398971	0.00372746	0.00351731	0.00472904	0.379978	0.572818
Acidimicrobiia	0.00226438	0.00262883	0.00247504	0.00291231	0.869132	0.914631
Actinobacteria	0.500045	0.723814	0.679388	2.52643	0.0197064	0.056304
Coriobacteriia	5.44795	2.86784	4.98614	2.9568	0.431741	0.572818
Thermoleophilia	0.00248015	0.00316918	0.00234486	0.00577581	0.264218	0.480396
Bacteroidia	6.96927	9.48352	2.92159	3.92744	0.186078	0.465194
Cytophagia	0.00334333	0.00400274	0.0039082	0.00280402	0.243629	0.480396
[Saprospirae]	0.00226408	0.00275834	0.00234485	0.00280385	0.914631	0.914631
Bacilli	11.2389	12.0396	11.0248	13.6931	0.238269	0.480396
Clostridia	56.8257	16.3063	69.1921	16.3403	0.00839731	0.0419865
Erysipelotrichi	1.54244	1.39117	4.2754	5.54993	0.00338481	0.0257132
Fusobacteriia	12.4729	11.8569	5.67498	7.51207	0.0130015	0.0513714
Alphaproteobacteria	0.0170431	0.0144897	0.0160233	0.0186282	0.408809	0.572818
Betaproteobacteria	0.172936	0.207536	0.0973141	0.0894042	0.300008	0.500013
Deltaproteobacteria	0.00258888	0.00324734	0.002345	0.00264825	0.907145	0.914631
Epsilonproteobacteria	0.0873329	0.114641	0.110342	0.171759	0.458255	0.572818
Gammaproteobacteria	4.61826	8.37683	0.991165	1.91736	6.75697e-05	0.00135139
Opitutae	0.00107806	0.00209319	0.00260556	0.00271442	0.0154114	0.0513714
Verrucomicrobiae	0.00506861	0.00429635	0.00416887	0.00353105	0.489088	0.575398
Order
Methanobacteriales	0.0735942	0.248856	0.000911833	0.00171948	0.00385698	0.0215991
iii1-15	0.00398971	0.00372746	0.00351731	0.00472904	0.379978	0.591076
Acidimicrobiales	0.00226438	0.00262883	0.00247504	0.00291231	0.869132	0.914631
Actinomycetales	0.0607089	0.0576123	0.0411658	0.035902	0.160535	0.345768
Bifidobacteriales	0.439229	0.708984	0.637961	2.50481	0.00301291	0.0215991
Coriobacteriales	5.44795	2.86784	4.98614	2.9568	0.431741	0.63625
Bacteroidales	6.96927	9.48352	2.92159	3.92744	0.186078	0.370268
Cytophagales	0.00334333	0.00400274	0.0039082	0.00280402	0.243629	0.42635
[Saprospirales]	0.00226408	0.00275834	0.00234485	0.00280385	0.914631	0.914631
Bacillales	0.0739757	0.0596137	0.166381	0.486817	0.0106095	0.042438
Lactobacillales	10.6558	12.0636	9.82023	13.6556	0.0683653	0.174021
Turicibacterales	0.50707	0.80963	1.03764	2.4602	0.907535	0.914631
Clostridiales	56.8257	16.3063	69.1921	16.3403	0.00839731	0.0391874
Erysipelotrichales	1.54244	1.39117	4.2754	5.54993	0.00338481	0.0215991
Fusobacteriales	12.4729	11.8569	5.67498	7.51207	0.0130015	0.0455054
Caulobacterales	0.00280376	0.00255496	0.00273571	0.00348783	0.574791	0.699746
Rhizobiales	0.00755071	0.00667113	0.00742545	0.0119066	0.198358	0.370268
Sphingomonadales	0.00280427	0.00338006	0.00312631	0.00521483	0.885545	0.914631
Burkholderiales	0.168516	0.204434	0.0954903	0.089341	0.321313	0.529221
Rhodocyclales	0.00204855	0.00209328	0.000911918	0.00171966	0.0298679	0.0836301
Campylobacterales	0.0873329	0.114641	0.110342	0.171759	0.458255	0.641556
Aeromonadales	0.197838	0.525388	0.189278	0.473659	0.508517	0.647203
Alteromonadales	0.0132614	0.0152149	0.00429906	0.0070105	0.000444868	0.00622815
Enterobacteriales	4.36565	8.36392	0.783519	1.89197	3.25971e-05	0.000912719
Pseudomonadales	0.0348258	0.119853	0.00690436	0.00638583	0.134525	0.313892
Xanthomonadales	0.00560767	0.00412775	0.00664365	0.00640758	0.701008	0.817842
Opitutales	0.00107806	0.00209319	0.00260556	0.00271442	0.0154114	0.0479467
Verrucomicrobiales	0.00506861	0.00429635	0.00416887	0.00353105	0.489088	0.647203
Family
Methanobacteriaceae	0.0735942	0.248856	0.000911833	0.00171948	0.00385698	0.0303048
iii1-15;f__mb2424	0.00237232	0.00259655	0.00156334	0.00260775	0.157993	0.33284
Actinomycetaceae	0.012077	0.0135172	0.00990121	0.0114304	0.308062	0.528287
Cellulomonadaceae	0.00269624	0.00331448	0.00195392	0.00342605	0.22104	0.419213
Corynebacteriaceae	0.00787031	0.011835	0.00547138	0.00539549	0.985389	0.985389
Microbacteriaceae	0.0187615	0.0258104	0.00924895	0.0111188	0.162594	0.33284
Micrococcaceae	0.00776367	0.0150316	0.00325697	0.00374279	0.299592	0.528287
Bifidobacteriaceae	0.439229	0.708984	0.637961	2.50481	0.00301291	0.0303048
Coriobacteriaceae	5.44795	2.86784	4.98614	2.9568	0.431741	0.641777
Bacteroidaceae	6.58005	9.1739	2.42902	3.63846	0.111767	0.30736
Porphyromonadaceae	0.0631835	0.173938	0.00859769	0.00851172	0.0317781	0.131503
Prevotellaceae	0.0249083	0.0228155	0.23371	0.640274	0.816046	0.901723
[Paraprevotellaceae]	0.294877	0.534805	0.24714	0.289288	0.391064	0.597458
Cytophagaceae	0.00301942	0.00359271	0.00338716	0.00304621	0.466007	0.674483
Bacillaceae	0.00485458	0.00712778	0.00312647	0.00344925	0.684165	0.800618
Listeriaceae	0.0112158	0.0160926	0.00481996	0.00754527	0.101089	0.30736
Planococcaceae	0.00938108	0.0257809	0.00442907	0.00803243	0.142614	0.33284
Staphylococcaceae	0.0444244	0.0436935	0.152573	0.476552	0.130581	0.33284
Lactobacillales;Other	0.238928	0.411846	0.0502833	0.0797987	0.00165912	0.0303048
Lactobacillales;f__	2.34246	5.22901	0.30327	0.289168	0.0334736	0.131503
Carnobacteriaceae	0.0662191	0.0893451	0.0194108	0.0284	0.00357783	0.0303048
Enterococcaceae	2.04578	4.34125	1.38101	3.93434	0.0434721	0.159398
Lactobacillaceae	0.844122	2.02977	0.221462	0.39136	0.352804	0.554406
Leuconostocaceae	0.344934	0.497414	0.231098	0.741302	0.00678547	0.0414668
Streptococcaceae	4.76973	7.05007	7.61227	12.289	0.163394	0.33284
Turicibacteraceae	0.50707	0.80963	1.03764	2.4602	0.907535	0.963859
Clostridiales;Other	0.0867942	0.0918247	0.142506	0.235717	0.585752	0.749218
Clostridiales;f__	0.240679	0.134691	0.443168	0.547375	0.252786	0.46344
Clostridiaceae	29.8616	11.7196	37.0627	14.6572	0.107798	0.30736
Lachnospiraceae	22.7836	7.20335	26.2785	11.3431	0.138051	0.33284
Peptococcaceae	0.421551	0.703254	0.444029	1.17027	0.316972	0.528287
Peptostreptococcaceae	1.6457	2.40804	1.72527	3.39482	0.555417	0.749218
Ruminococcaceae	0.725453	1.39639	1.73365	2.34115	0.00660722	0.0414668
Veillonellaceae	1.02329	1.61803	1.34856	2.23053	0.92881	0.963859
[Mogibacteriaceae]	0.0349416	0.103741	0.0126366	0.00905605	0.739693	0.847565
Erysipelotrichaceae	1.54244	1.39117	4.2754	5.54993	0.00338481	0.0303048
Fusobacteriaceae	12.4729	11.8569	5.67498	7.51207	0.0130015	0.0715084
Caulobacteraceae	0.00280376	0.00255496	0.00273571	0.00348783	0.574791	0.749218
Bradyrhizobiaceae	0.00258845	0.00251854	0.0022146	0.00417201	0.147327	0.33284
Hyphomicrobiaceae	0.00258987	0.00419186	0.00208438	0.00301089	0.819749	0.901723
Sphingomonadaceae	0.00237283	0.00285465	0.00299605	0.00517222	0.915	0.963859
Alcaligenaceae	0.159782	0.201542	0.0880645	0.0875518	0.330089	0.533968
Comamonadaceae	0.00593025	0.00475271	0.00586255	0.00673155	0.667936	0.798619
Oxalobacteraceae	0.00269558	0.00320645	0.00156328	0.00319358	0.0960518	0.30736
Rhodocyclaceae	0.00204855	0.00209328	0.000911918	0.00171966	0.0298679	0.131503
Campylobacteraceae	0.0162817	0.0460997	0.0145939	0.0328941	0.970836	0.985389
Helicobacteraceae	0.0710512	0.106178	0.0957481	0.158021	0.642016	0.784686
Aeromonadaceae	0.00291094	0.00464653	0.00156337	0.00357109	0.102881	0.30736
Succinivibrionaceae	0.194927	0.525469	0.187714	0.473963	0.579607	0.749218
Alteromonadaceae	0.0126146	0.0137403	0.00416878	0.0070621	0.000369226	0.0101537
Enterobacteriaceae	4.36565	8.36392	0.783519	1.89197	3.25971e-05	0.00179284
Pseudomonadaceae	0.0342867	0.119315	0.00690436	0.00638583	0.170393	0.3347
Xanthomonadaceae	0.00431376	0.00358754	0.00534098	0.00500524	0.605998	0.757498
Opitutaceae	0.00107806	0.00209319	0.00260556	0.00271442	0.0154114	0.0770571
Verrucomicrobiaceae	0.00506861	0.00429635	0.00416887	0.00353105	0.489088	0.68974
Genus
Methanobrevibacter	0.0644253	0.216729	0.000781576	0.00166189	0.00704463	0.0457901
f__mb2424;g__	0.00237232	0.00259655	0.00156334	0.00260775	0.157993	0.312552
Actinomyces	0.012077	0.0135172	0.0096406	0.0112144	0.267215	0.464593
Corynebacterium	0.00787031	0.011835	0.00547138	0.00539549	0.985389	0.985389
Leucobacter	0.0111057	0.0209521	0.00390819	0.00570248	0.0807154	0.208018
Arthrobacter	0.0060382	0.0135489	0.00182394	0.00259434	0.120835	0.260327
Bifidobacterium	0.439121	0.709049	0.637701	2.50487	0.00412978	0.0457901
f__Coriobacteriaceae;g__	0.0156472	0.0320992	0.00964158	0.0142255	0.239787	0.436412
Adlercreutzia	0.00690548	0.0121438	0.00364788	0.00718153	0.0985153	0.234054
Collinsella	5.25923	2.79899	4.82941	2.9255	0.485882	0.650225
Slackia	0.165834	0.132887	0.143446	0.160797	0.29992	0.477284
Bacteroides	6.58005	9.1739	2.42902	3.63846	0.111767	0.248069
Parabacteroides	0.0626439	0.17402	0.00859769	0.00851172	0.0332421	0.117158
Prevotella	0.0249083	0.0228155	0.23371	0.640274	0.816046	0.916792
CF231	0.0135843	0.0226876	0.0141992	0.0238808	0.970912	0.9817
[Prevotella]	0.280969	0.530824	0.23229	0.288142	0.304203	0.477284
f__Cytophagaceae;g__	0.00204912	0.0022549	0.00234488	0.00230482	0.63688	0.779399
Bacillus	0.00474676	0.00682936	0.00273566	0.00323483	0.420459	0.579724
Brochothrix	0.0112158	0.0160926	0.00481996	0.00754527	0.101089	0.234054
f__Planococcaceae;Other	0.00787086	0.0258836	0.00299611	0.00556807	0.325907	0.484486
Macrococcus	0.0354742	0.0400139	0.120391	0.360166	0.153293	0.309993
Staphylococcus	0.00884233	0.00884688	0.0320518	0.122643	0.394636	0.559148
Other;Other	0.238928	0.411846	0.0502833	0.0797987	0.00165912	0.0328842
o__Lactobacillales;f__;g__	2.34246	5.22901	0.30327	0.289168	0.0334736	0.117158
f__Carnobacteriaceae;g__	0.013585	0.0381096	0.00390813	0.00523529	0.185494	0.359148
Carnobacterium	0.0476744	0.0698754	0.0135485	0.0216338	0.00536602	0.0457901
f__Enterococcaceae;Other	0.0260939	0.0496997	0.0132868	0.0349695	0.0226758	0.0937955
Enterococcus	1.99801	4.28213	1.35339	3.88176	0.0473219	0.152834
Vagococcus	0.0205982	0.035869	0.0119859	0.0332947	0.0141884	0.0679551
Lactobacillus	0.803472	1.96858	0.148122	0.211792	0.201381	0.381785
Pediococcus	0.0366608	0.061911	0.0730797	0.289772	0.808274	0.916792
f__Leuconostocaceae;g__	0.074829	0.110614	0.177686	0.685741	0.065679	0.186775
Leuconostoc	0.266223	0.434062	0.0524997	0.0565383	0.00956855	0.0544211
Lactococcus	0.716412	0.813115	1.80039	5.36468	0.0631171	0.185279
Streptococcus	4.05311	6.68378	5.81175	10.9739	0.100196	0.234054
Turicibacter	0.50707	0.80963	1.03764	2.4602	0.907535	0.971597
o__Clostridiales;Other;Other	0.0867942	0.0918247	0.142506	0.235717	0.585752	0.761478
o__Clostridiales;f__;g__	0.240679	0.134691	0.443168	0.547375	0.252786	0.451049
Clostridiaceae;Other	20.3775	9.06296	29.9844	13.9779	0.00592768	0.0457901
Clostridiaceae;g__	4.15484	1.77358	5.66669	2.50217	0.0349888	0.117925
Candidatus Arthromitus	0.00614547	0.0200798	0.00807648	0.013702	0.123012	0.260327
Clostridium	5.27165	5.63626	1.2958	1.19783	0.00252955	0.0328842
SMB53	0.0356966	0.0229384	0.054843	0.0567822	0.0753935	0.207903
Sarcina	0.0157421	0.0156198	0.0528868	0.202385	0.0822929	0.208018
Lachnospiraceae;Other	1.01859	1.25643	2.32095	3.19542	0.00908584	0.0544211
Lachnospiraceae;g__	1.21719	0.815657	1.40791	0.879715	0.271795	0.464593
Blautia	13.5999	5.3418	15.1461	7.17734	0.217602	0.404118
Butyrivibrio	0.0142343	0.0217214	0.00429931	0.00420729	0.0131006	0.0662306
Clostridium	0.00506795	0.00720803	0.00990157	0.0232495	0.45062	0.612037
Coprococcus	0.0884234	0.0480675	0.107996	0.0666577	0.275692	0.464593
Dorea	3.9256	1.70015	4.11721	1.88172	0.655082	0.784374
Epulopiscium	0.00841086	0.0165045	0.0109432	0.00997308	0.00636224	0.0457901
Roseburia	0.00560865	0.0082934	0.00508071	0.00589012	0.933576	0.978932
[Ruminococcus]	2.90059	1.40466	3.14728	1.81745	0.74773	0.872352
Peptococcus	0.421551	0.703254	0.444029	1.17027	0.316972	0.481759
Peptostreptococcaceae;Other	0.378422	0.521202	0.467872	1.05164	0.616843	0.779399
Peptostreptococcaceae;g__	1.25552	2.28376	1.25297	2.37035	0.352804	0.509606
Peptostreptococcus	0.0117516	0.0308327	0.00442922	0.00611012	0.399391	0.559148
Ruminococcaceae;g__	0.179121	0.191442	0.272022	0.239817	0.0306076	0.116054
Faecalibacterium	0.534254	1.24341	1.4473	2.11038	0.00199269	0.0328842
Oscillospira	0.00194114	0.00282375	0.00273562	0.0040512	0.537917	0.709426
Ruminococcus	0.00948929	0.00759026	0.00885874	0.0104582	0.299241	0.477284
Veillonellaceae;g__Megamonas	0.876551	1.56915	1.25255	2.2374	0.674544	0.797189
Veillonellaceae;g__Phascolarctobacterium	0.144368	0.204283	0.093794	0.145143	0.140392	0.290356
[Mogibacteriaceae];g__	0.0159617	0.0500748	0.00677444	0.00602279	0.642362	0.779399
Mogibacterium	0.0189799	0.0540815	0.00586214	0.00490553	0.898508	0.971597
f__Erysipelotrichaceae;g__	0.198608	0.201771	0.609511	0.729485	0.00245495	0.0328842
Allobaculum	0.527923	0.517355	0.526602	0.489871	0.802448	0.916792
Bulleidia	0.0332697	0.145589	0.00742578	0.006033	0.635612	0.779399
Catenibacterium	0.422007	0.610845	1.86098	4.54887	0.022183	0.0937955
Coprobacillus	0.0473333	0.051177	0.112682	0.112627	0.00696463	0.0457901
[Eubacterium]	0.310816	0.519622	1.15534	1.60523	0.000833518	0.0252834
f__Fusobacteriaceae;Other	0.30244	0.191094	0.212085	0.181515	0.0814703	0.208018
Cetobacterium	0.0322349	0.124018	0.00325688	0.00474391	0.00568205	0.0457901
Fusobacterium	12.1382	11.6864	5.45964	7.34873	0.0117534	0.062915
Sutterella	0.159674	0.20159	0.0880645	0.0875518	0.330089	0.484486
f__Comamonadaceae;Other	0.00204882	0.00240452	0.00195418	0.00366624	0.317643	0.481759
f__Comamonadaceae;g__	0.00355802	0.00389466	0.00351759	0.00425665	0.872672	0.956785
Uliginosibacterium	0.00194073	0.00194416	0.000781576	0.00166195	0.0155808	0.0708926
Campylobacter	0.0162817	0.0460997	0.0145939	0.0328941	0.970836	0.9817
Helicobacter	0.0688951	0.105023	0.0941849	0.154949	0.597784	0.766174
f__Aeromonadaceae;g__	0.00291094	0.00464653	0.00156337	0.00357109	0.102881	0.234054
f__Succinivibrionaceae;g__	0.0258755	0.0322931	0.105516	0.449247	0.301478	0.477284
Anaerobiospirillum	0.168944	0.51168	0.0821984	0.142646	0.935902	0.978932
f__Alteromonadaceae;g__Cellvibrio	0.0126146	0.0137403	0.00416878	0.0070621	0.000369226	0.0167998
f__Enterobacteriaceae;g__	4.32823	8.34372	0.777266	1.88638	2.67969e-05	0.00243852
Citrobacter	0.00894866	0.0146351	0.00169367	0.00291278	0.0288043	0.113965
Serratia	0.0265232	0.0816084	0.00286619	0.00401028	0.0572464	0.173647
f__Pseudomonadaceae;Other	0.031807	0.114803	0.00482007	0.00469929	0.0487052	0.152834
f__Xanthomonadaceae;g__	0.00204895	0.00254568	0.00208438	0.00286666	0.835094	0.926751
Luteolibacter	0.00345109	0.00348233	0.00338725	0.00331372	0.962517	0.9817
Species
g__Methanobrevibacter;s__	0.0644253	0.216729	0.000781576	0.00166189	0.00704463	0.0639436
f__mb2424;g__;s__	0.00237232	0.00259655	0.00156334	0.00260775	0.157993	0.315986
g__Actinomyces;s__	0.00938148	0.0105027	0.00846827	0.0108512	0.410382	0.563083
g__Actinomyces;s__europaeus	0.00269548	0.00389466	0.00117233	0.00180001	0.0737613	0.216986
f__Corynebacteriaceae;g__Corynebacterium;s__	0.00787031	0.011835	0.00547138	0.00539549	0.985389	0.985389
f__Microbacteriaceae;g__Leucobacter;s__	0.0111057	0.0209521	0.00390819	0.00570248	0.0807154	0.220695
f__Micrococcaceae;g__Arthrobacter;Other	0.00463645	0.0115665	0.00143301	0.00225434	0.124717	0.277672
g__Bifidobacterium;Other	0.236993	0.485372	0.0741137	0.256933	0.0203985	0.0914492
g__Bifidobacterium;s__	0.183689	0.301683	0.555251	2.21544	0.0221481	0.0914492
;f__Coriobacteriaceae;g__;s__	0.0156472	0.0320992	0.00964158	0.0142255	0.239787	0.439023
g__Adlercreutzia;s__	0.00690548	0.0121438	0.00364788	0.00718153	0.0985153	0.252713
g__Collinsella;s__	0.459534	0.607921	0.170147	0.201754	0.023247	0.0914492
g__Collinsella;s__aerofaciens	0.0630232	0.160602	0.0165451	0.0314644	0.172615	0.339476
g__Collinsella;s__stercoris	4.73581	2.51477	4.64232	2.85811	0.734231	0.875144
g__Slackia;s__	0.165834	0.132887	0.143446	0.160797	0.29992	0.491725
g__Bacteroides;s__	6.36594	9.08335	2.3984	3.60197	0.111767	0.258598
g__Bacteroides;s__fragilis	0.208611	0.719319	0.0251426	0.0335876	0.0480206	0.159645
g__Bacteroides;s__uniformis	0.00366587	0.00501848	0.00377859	0.00879651	0.156675	0.315986
g__Parabacteroides;s__	0.0370915	0.0998009	0.00560153	0.00658213	0.215831	0.404254
g__Parabacteroides;s__distasonis	0.0255524	0.075546	0.00299616	0.00283835	0.00816328	0.0670081
Prevotellaceae;g__Prevotella;s__copri	0.0249083	0.0228155	0.23371	0.640274	0.816046	0.900232
[Paraprevotellaceae];g__CF231;s__	0.0135843	0.0226876	0.0141992	0.0238808	0.970912	0.979211
[Paraprevotellaceae];g__[Prevotella];s__	0.280969	0.530824	0.23229	0.288142	0.304203	0.491725
f__Cytophagaceae;g__;s__	0.00204912	0.0022549	0.00234488	0.00230482	0.63688	0.78143
f__Bacillaceae;g__Bacillus;s__	0.00356058	0.00559749	0.00247508	0.00305451	0.81618	0.900232
f__Listeriaceae;g__Brochothrix;Other	0.0112158	0.0160926	0.00481996	0.00754527	0.101089	0.252915
f__Planococcaceae;Other;Other	0.00787086	0.0258836	0.00299611	0.00556807	0.325907	0.499366
g__Macrococcus;s__caseolyticus	0.0354742	0.0400139	0.119088	0.355408	0.153293	0.315986
g__Staphylococcus;Other	0.0057155	0.00465879	0.0285339	0.110023	0.756257	0.883548
o__Lactobacillales;Other;Other;Other	0.238928	0.411846	0.0502833	0.0797987	0.00165912	0.0452255
o__Lactobacillales;f__;g__;s__	2.34246	5.22901	0.30327	0.289168	0.0334736	0.119693
Carnobacteriaceae;g__;s__	0.013585	0.0381096	0.00390813	0.00523529	0.185494	0.358824
Carnobacteriaceae;g__Carnobacterium;s__	0.0476744	0.0698754	0.0135485	0.0216338	0.00536602	0.0639436
Enterococcaceae;Other;Other	0.0260939	0.0496997	0.0132868	0.0349695	0.0226758	0.0914492
Enterococcaceae;g__Enterococcus;Other	0.0553093	0.115907	0.0350386	0.112766	0.0931212	0.244184
Enterococcaceae;g__Enterococcus;s__	1.82453	3.90538	1.13088	3.62732	0.0232498	0.0914492
Enterococcaceae;g__Enterococcus;s__cecorum	0.117838	0.275471	0.187475	0.708362	0.28364	0.485066
Enterococcaceae;g__Vagococcus;Other	0.0102469	0.0256843	0.00273561	0.004256	0.148616	0.315986
Enterococcaceae;g__Vagococcus;s__	0.0103513	0.0124535	0.00925031	0.0311279	0.0162839	0.0873407
Lactobacillaceae;g__Lactobacillus;s__	0.631817	1.67649	0.12324	0.199004	0.150299	0.315986
Lactobacillaceae;g__Lactobacillus;s__mucosae	0.155265	0.60302	0.0225376	0.0174437	0.559981	0.726129
Lactobacillaceae;g__Pediococcus;s__	0.0366608	0.061911	0.0730797	0.289772	0.808274	0.900232
Leuconostocaceae;g__;s__	0.074829	0.110614	0.177686	0.685741	0.065679	0.203951
Leuconostocaceae;g__Leuconostoc;s__	0.265145	0.432295	0.0522391	0.0565571	0.00908305	0.0670081
Streptococcaceae;g__Lactococcus;Other	0.00797896	0.00804125	0.0485999	0.154206	0.488672	0.647902
Streptococcaceae;g__Lactococcus;s__	0.388042	0.505938	0.168196	0.283689	0.0158522	0.0873407
Streptococcaceae;g__Lactococcus;s__garvieae	0.320391	0.395168	1.58359	4.94997	0.241835	0.439023
Streptococcaceae;g__Streptococcus;Other	0.00301907	0.00599586	0.00586271	0.0103629	0.36495	0.538301
Streptococcaceae;g__Streptococcus;s__	4.03186	6.66209	5.74856	10.8164	0.111767	0.258598
Streptococcaceae;g__Streptococcus;s__agalactiae	0.00647112	0.00956698	0.0397368	0.162362	0.794938	0.900232
Streptococcaceae;g__Streptococcus;s__anginosus	0.00258853	0.00401693	0.00573259	0.0221806	0.402236	0.558398
Streptococcaceae;g__Streptococcus;s__luteciae	0.00571494	0.00876723	0.00768629	0.011329	0.213604	0.404254
Streptococcaceae;g__Streptococcus;s__minor	0.00345094	0.00946683	0.00416908	0.00868252	0.375806	0.540793
g__Turicibacter;s__	0.50707	0.80963	1.03764	2.4602	0.907535	0.956153
Other;Other;Other	0.0867942	0.0918247	0.142506	0.235717	0.585752	0.743213
o__Clostridiales;f__;g__;s__	0.240679	0.134691	0.443168	0.547375	0.252786	0.45195
f__Clostridiaceae;Other;Other	20.3775	9.06296	29.9844	13.9779	0.00592768	0.0639436
f__Clostridiaceae;g__;s__	4.15484	1.77358	5.66669	2.50217	0.0349888	0.121432
f__Clostridiaceae;g__Candidatus Arthromitus;s__	0.00614547	0.0200798	0.00807648	0.013702	0.123012	0.277672
f__Clostridiaceae;g__Clostridium;Other	4.89532	5.49133	0.840749	1.10549	0.000947461	0.0372668
f__Clostridiaceae;g__Clostridium;s__	0.0863753	0.0762244	0.0712578	0.180905	0.0100333	0.0696429
f__Clostridiaceae;g__Clostridium;s__hiranonis	0.19744	0.0751127	0.272533	0.118934	0.0232498	0.0914492
f__Clostridiaceae;g__Clostridium;s__perfringens	0.0925152	0.0838694	0.111259	0.208142	0.0739261	0.216986
f__Clostridiaceae;g__SMB53;s__	0.0356966	0.0229384	0.054843	0.0567822	0.0753935	0.216986
f__Clostridiaceae;g__Sarcina;s__	0.0157421	0.0156198	0.0528868	0.202385	0.0822929	0.220695
f__Lachnospiraceae;Other;Other	1.01859	1.25643	2.32095	3.19542	0.00908584	0.0670081
f__Lachnospiraceae;g__;s__	1.21719	0.815657	1.40791	0.879715	0.271795	0.478407
f__Lachnospiraceae;g__Blautia;Other	0.0805531	0.038676	0.0902817	0.0475766	0.381241	0.542006
f__Lachnospiraceae;g__Blautia;s__	6.6376	3.50599	7.50374	4.00761	0.421348	0.571484
f__Lachnospiraceae;g__Blautia;s__producta	6.88174	3.18397	7.55208	3.80389	0.371628	0.540793
f__Lachnospiraceae;g__Butyrivibrio;s__	0.0142343	0.0217214	0.00429931	0.00420729	0.0131006	0.0813614
f__Lachnospiraceae;g__Clostridium;s__piliforme	0.00496014	0.00671168	0.00964097	0.0220142	0.45062	0.604241
f__Lachnospiraceae;g__Coprococcus;s__	0.0884234	0.0480675	0.107996	0.0666577	0.275692	0.478407
f__Lachnospiraceae;g__Dorea;s__	3.92462	1.69941	4.11695	1.88133	0.642231	0.78143
f__Lachnospiraceae;g__Epulopiscium;s__	0.00841086	0.0165045	0.0109432	0.00997308	0.00636224	0.0639436
f__Lachnospiraceae;g__Roseburia;s__	0.00560865	0.0082934	0.00508071	0.00589012	0.933576	0.968741
f__Lachnospiraceae;g__[Ruminococcus];Other	0.0114319	0.0156703	0.0165456	0.0195487	0.108706	0.258598
f__Lachnospiraceae;g__[Ruminococcus];s__	0.432205	0.305773	0.510807	0.329485	0.291771	0.491725
f__Lachnospiraceae;g__[Ruminococcus];s__gnavus	2.45696	1.37743	2.61993	1.73553	0.816312	0.900232
f__Peptococcaceae;g__Peptococcus;s__	0.421551	0.703254	0.444029	1.17027	0.316972	0.497673
f__Peptostreptococcaceae;Other;Other	0.378422	0.521202	0.467872	1.05164	0.616843	0.774335
f__Peptostreptococcaceae;g__;s__	1.25552	2.28376	1.25297	2.37035	0.352804	0.526973
g__Peptostreptococcus;s__	0.0105657	0.0303162	0.00338703	0.00567762	0.393951	0.553408
f__Ruminococcaceae;Other;Other	0.000647152	0.00128948	0.00273583	0.00627491	0.0228169	0.0914492
f__Ruminococcaceae;g__;s__	0.179121	0.191442	0.272022	0.239817	0.0306076	0.112866
g__Faecalibacterium;s__prausnitzii	0.534254	1.24341	1.4473	2.11038	0.00199269	0.0452255
f__Ruminococcaceae;g__Oscillospira;s__	0.00194114	0.00282375	0.00273562	0.0040512	0.537917	0.705269
f__Ruminococcaceae;g__Ruminococcus;s__	0.00927364	0.00749771	0.00872846	0.0100989	0.320535	0.497673
f__Veillonellaceae;g__Megamonas;s__	0.876551	1.56915	1.25255	2.2374	0.674544	0.812207
f__Veillonellaceae;g__Phascolarctobacterium;s__	0.144368	0.204283	0.093794	0.145143	0.140392	0.306782
f__[Mogibacteriaceae];g__;s__	0.0159617	0.0500748	0.00677444	0.00602279	0.642362	0.78143
f__[Mogibacteriaceae];g__Mogibacterium;s__	0.0189799	0.0540815	0.00586214	0.00490553	0.898508	0.956153
f__Erysipelotrichaceae;g__;s__	0.198608	0.201771	0.609511	0.729485	0.00245495	0.0452255
f__Erysipelotrichaceae;g__Allobaculum;s__	0.527923	0.517355	0.526602	0.489871	0.802448	0.900232
f__Erysipelotrichaceae;g__Bulleidia;s__	0.0297058	0.131783	0.00664423	0.00620678	0.74269	0.876375
f__Erysipelotrichaceae;g__Catenibacterium;s__	0.422007	0.610845	1.86098	4.54887	0.022183	0.0914492
f__Erysipelotrichaceae;g__Coprobacillus;s__	0.0473333	0.051177	0.112682	0.112627	0.00696463	0.0639436
f__Erysipelotrichaceae;g__[Eubacterium];s__biforme	0.277497	0.519789	1.12108	1.60694	0.00268287	0.0452255
f__Erysipelotrichaceae;g__[Eubacterium];s__dolichum	0.0329953	0.0337743	0.0338695	0.0329766	0.907467	0.956153
f__Fusobacteriaceae;Other;Other	0.30244	0.191094	0.212085	0.181515	0.0814703	0.220695
f__Fusobacteriaceae;g__Cetobacterium;s__somerae	0.0322349	0.124018	0.00325688	0.00474391	0.00568205	0.0639436
f__Fusobacteriaceae;g__Fusobacterium;s__	12.1382	11.6864	5.45964	7.34873	0.0117534	0.0770497
f__Alcaligenaceae;g__Sutterella;s__	0.159674	0.20159	0.0880645	0.0875518	0.330089	0.499366
f__Comamonadaceae;Other;Other	0.00204882	0.00240452	0.00195418	0.00366624	0.317643	0.497673
f__Comamonadaceae;g__;s__	0.00355802	0.00389466	0.00351759	0.00425665	0.872672	0.944727
g__Uliginosibacterium;s__	0.00194073	0.00194416	0.000781576	0.00166195	0.0155808	0.0873407
f__Campylobacteraceae;g__Campylobacter;s__	0.0162817	0.0460997	0.0145939	0.0328941	0.970836	0.979211
f__Helicobacteraceae;g__Helicobacter;s__	0.0688951	0.105023	0.0940546	0.155016	0.57319	0.735179
f__Aeromonadaceae;g__;s__	0.00291094	0.00464653	0.00156337	0.00357109	0.102881	0.252915
f__Succinivibrionaceae;g__;s__	0.0258755	0.0322931	0.105516	0.449247	0.301478	0.491725
f__Succinivibrionaceae;g__Anaerobiospirillum;s__	0.168944	0.51168	0.0821984	0.142646	0.935902	0.968741
g__Cellvibrio;s__	0.0126146	0.0137403	0.00416878	0.0070621	0.000369226	0.0217844
Enterobacteriaceae;g__;s__	4.32823	8.34372	0.777266	1.88638	2.67969e-05	0.00316203
g__Citrobacter;s__	0.00894866	0.0146351	0.00169367	0.00291278	0.0288043	0.109642
g__Serratia;s__	0.0261998	0.0810107	0.00286619	0.00401028	0.0623276	0.198774
f__Pseudomonadaceae;Other;Other	0.031807	0.114803	0.00482007	0.00469929	0.0487052	0.159645
f__Xanthomonadaceae;g__;s__	0.00204895	0.00254568	0.00208438	0.00286666	0.835094	0.912418
g__Luteolibacter;s__	0.00345109	0.00348233	0.00338725	0.00331372	0.962517	0.979211
